# Supplementary material for: Exploring the Effect of Jiawei Buguzhi Pills on TGF-β-Smad Pathway in Postmenopausal Osteoporosis Based on Integrated Pharmacological Strategy
Source: Evid Based Complement Alternat Med. 2021 Oct 31;2021:5556653. doi: 10.1155/2021/5556653 (PMC8572597; doi:10.1155/2021/5556653)
Supplement: Supplementary Materials — Table S1: JWBGZP potential components and targets. Table S2: PMO genes. Table S3: enrichment analysis of JWBGZP-PMO PPI network (s). [file 5556653.f1.zip › Table S1.xlsx]

## Sheet: Sheet1
Table S1 JWBGZP potential components and targets
Herbs	Potential Targets
Bu Gu Zhi	HSD17B1
	CALM1
	PLA2G2D
	SCN2A
	PLA2G2E
	SCN2B
	NFKBIA
	PRKCA
	ESRRA
	SCN4A
	JAK1
	PRKCB
	ESRRB
	SCN4B
	CSNK2A1
	SF3B3
	EDNRA
	GABRD
	PRKAB1
	GABRE
	ECI2
	PPARA
	PRKAB2
	SQLE
	TYR
	PPARD
	TOP2A
	SULT2B1
	GLRA3
	DHFRL1
	PIM1
	CLEC4E
	CASP3
	PPARG
	HSP90AA1
	RUVBL2
	NQO1
	SCN8A
	NQO2
	ELOVL4
	GABRP
	NR1I2
	AKT1
	GABRQ
	NR1I3
	LSS
	CA12
	CA14
	TNF
	SLC8A1
	OGDH
	FURIN
	GRIN1
	IGKV2-30
	LIP3
	GABRA1
	PTGS1
	SCN10A
	IKBKB
	HIBCH
	GABRA2
	PTGS2
	GABRA3
	GABRA4
	GABRA5
	COMT
	GABRA6
	GRIN3A
	GAPDHS
	ARF1
	ADH5
	ABCC5
	GRIN3B
	NCOA1
	DNMT1
	CRYZ
	ESR1
	NCOA2
	LALBA
	EIF3F
	ESR2
	SLCO1B3
	CYP2C8
	HAO1
	PPT1
	ARF6
	ALDH5A1
	RPS6KA3
	PAEP
	PPP1CC
	ANXA1
	CA5A
	CA5B
	CA1
	CA2
	GABRG1
	NR3C1
	ABAT
	CA3
	GABRG2
	NR3C2
	PLA2G1B
	CA4
	GABRG3
	CNR1
	ACADSB
	STK17B
	VDR
	CNR2
	SCN1A
	CA6
	SCN1B
	CA7
	GSTP1
	TP53
	CSNK2B
	CA9
	ACSL3
	GUCA1A
	ACSL4
	TRAPPC3
	SCN3A
	HDAC2
	SCN3B
	PIK3CG
	LPL
	SREBF1
	ACTB
	TRPV1
	SEC14L2
	PRKAA1
	CYP1B1
	S100B
	HNF4A
	PRKAA2
	LTB4R
	SCN5A
	HDAC9
	AKR1C1
	PKIA
	RCVRN
	CDK6
	SULT2A1
	AKR1C2
	AKR1C3
	LTF
	HNF4G
	PMP2
	PPP3R1
	UBA1
	SCN7A
	PVR
	AURKB
	NR1H4
	HSD11B1
	RHO
	GPER1
	HSD11B2
	PPA_RS05235
	NFKB1
	LY96
	SCN9A
	NFKB2
	ATP5B
	PRKAG1
	PGR
	PRKAG2
	CYP19A1
	PRKAG3
	PRKACA
	FADS1
	VKORC1
	FADS2
	TM1468
	SIGMAR1
	HSD3B1
	GLTP
	ATP5A1
	HCK
	GABRB1
	SCN11A
	CBR1
	GRIN2A
	GABRB2
	GRIN2B
	GABRB3
	SYK
	GRIN2C
	PPP3CA
	GRIN2D
	ATP5C1
	SHBG
	C8G
	HSPA2
	RXRA
	PTK2B
	RXRB
	INS
	HSPA5
	KANSL3
	RORA
	YWHAE
	IGHG1
	ALDH2
	ATP1A1
	ATP1A2
	FFAR1
	UGT3A1
	AR
	ATP1A3
	TLR4
	FKBP1A
	RXRG
	ACOX1
	AHR
	VLDLR
	GM2A
	CEBPB
	PLA2G2A
	LTB4R2
	ABL1
Yin Yang Huo	PLA2G2D
	CALM1
	PLA2G2E
	SCN2A
	SCN2B
	PRKCA
	JAK1
	PRKCB
	SCN4A
	CSNK2A1
	SCN4B
	SF3B3
	PPARA
	ECI2
	SQLE
	TYR
	PPARD
	DHFRL1
	PIM1
	PPARG
	HSP90AA1
	RUVBL2
	NQO2
	ELOVL4
	SCN8A
	NR1I2
	CHRNA2
	CA12
	CA14
	SLC8A1
	CHRNA7
	OGDH
	FURIN
	ACHE
	LIP3
	GABRA1
	PTGS1
	HIBCH
	GABRA2
	SCN10A
	PTGS2
	GABRA3
	GABRA4
	GABRA5
	COMT
	GABRA6
	ARF1
	ADH5
	NCOA1
	CHRM2
	DNMT1
	ESR1
	LALBA
	ESR2
	EIF3F
	CYP2C8
	PPT1
	HAO1
	ARF6
	ALDH5A1
	PAEP
	HTR2A
	HTR2B
	CA5A
	ADRA2A
	HTR2C
	CA5B
	ADRA2B
	CA1
	ADRA2C
	GABRG1
	CA2
	GABRG2
	CA3
	PLA2G1B
	ABAT
	GABRG3
	CA4
	CNR1
	STK17B
	SOAT1
	ACADSB
	CNR2
	SOAT2
	CA6
	SCN1A
	CA7
	SCN1B
	CSNK2B
	CA9
	ACSL3
	GUCA1A
	ACSL4
	TRAPPC3
	SCN3A
	HDAC2
	PIK3CG
	SCN3B
	SREBF1
	ACTB
	TRPV1
	SEC14L2
	CYP1B1
	S100B
	HNF4A
	LTB4R
	SCN5A
	HDAC9
	PKIA
	RCVRN
	CDK6
	PMP2
	LTF
	HNF4G
	AKR1C3
	PPP3R1
	UBA1
	SCN7A
	PVR
	AURKB
	NR1H4
	RHO
	PPA_RS05235
	LY96
	SCN9A
	ATP5B
	CALY
	FADS1
	PRKACA
	FADS2
	TM1468
	GLTP
	ATP5A1
	HCK
	MTTP
	SCN11A
	CBR1
	SYK
	PPP3CA
	ATP5C1
	DRD1
	SHBG
	DRD2
	C8G
	DRD3
	HSPA2
	DRD4
	RXRA
	HTR1A
	DRD5
	RXRB
	INS
	HTR1B
	HTR1D
	ALDH2
	FFAR1
	AR
	UGT3A1
	RXRG
	TLR4
	FKBP1A
	HTR3A
	ACOX1
	AHR
	VLDLR
	GM2A
	CEBPB
	PLA2G2A
	LTB4R2
	ABL1
Chuan Niu Xi	CES1
	COX6A2
	MT-CO1
	MT-CO2
	MT-CO3
	ESRRG
	SULT2B1
	CASP3
	CLEC4E
	NR1I2
	LSS
	NR1I3
	TNF
	COX7A1
	COX5A
	COX5B
	NCOA1
	NCOA2
	ESR1
	COX7B
	GPBAR1
	COX7C
	EFTUD1
	PPP1CC
	ANXA1
	FECH
	NR3C1
	PLA2G1B
	NR3C2
	VDR
	GSTP1
	COX6B1
	HDAC2
	LPL
	AKR1C1
	AKR1C2
	NPPB
	NR1H4
	HSD11B1
	HSD11B2
	NFKB1
	NFKB2
	PGR
	FABP6
	HSD3B1
	COX4I1
	HOXA10
	COX6C
	PRLR
	ADH1C
	COX8A
	RORA
	ATP1A1
	IGHG2
	AR
Gou Qi Zi	TOP2B
	RAB8B
	SHMT1
	SHMT2
	OTC
	FBP1
	IGF1R
	RBP4
	PLA2G1B
	IVD
	RAN
	SLC8A1
	DHRS11
	PRKAB1
	PRKAB2
	CROT
	LCK
	EPHB2
	LSS
	P2
	PDE2A
	CREB1
	LCT
	PTR1
	INS
	AIFM1
	C8G
	DTYMK
	HCN2
	OGFOD1
	ACSS1
	ARG1
	OGFOD2
	ACSS2
	EEF1A1
	ARG2
	TF
	SHBG
	TK
	CYP26B1
	IRGC
	GYG1
	GRIN3A
	GRIN3B
	HCRT
	HSP90B1
	ALAD
	PNPO
	CPT2
	PB1
	L
	ATP2A1
	TM0920
	ME1
	ABCB11
	R
	WARS2
	SCN2A
	SCN2B
	RORA
	DAPK1
	WARS
	RPS6KA4
	RCVRN
	MME
	VDR
	PNP
	PVR
	SOAT1
	SOAT2
	AMY1A
	DBH
	ALKBH2
	GSR
	SLC25A15
	ALKBH3
	UCKL1
	GSS
	ADSSL1
	CDK15
	ENPP1
	SLC15A1
	TMLHE
	HAO1
	HAO2
	ACTA1
	ACVR1B
	LIP3
	CYP2C8
	LCN1
	TTHA1435
	IDH1
	MDH1
	SLC25A2
	ADH5
	SLC25A4
	SCN10A
	AKR1B1
	P2RY2
	GLYATL1
	UL54
	GLYATL2
	MAOA
	HSD11B1
	MAOB
	PLAT
	HSD11B2
	CTSB
	NPPB
	CTSF
	HNF4A
	P4HTM
	PAPOLA
	DR_A0214
	HNF4G
	RAC1
	AASS
	HPRT1
	CHRM1
	CHRM2
	CHRM3
	CHRM4
	CHRM5
	CLEC4E
	SULT2B1
	FURIN
	ADH1B
	ADH1C
	GNMT
	DVU2680
	FDXR
	AGXT2
	TM1468
	GABBR1
	GABBR2
	PPT1
	SLCO1B3
	LSM6
	GSK3B
	HBA1
	PMS2
	ABCA1
	RNASE1
	RNASE2
	CDC42
	RNASE3
	RNASE4
	SAR1B
	AKT1
	EGLN1
	EGLN2
	EGLN3
	TXNRD1
	PYGL
	TGM2
	PYGM
	TGM3
	EEF2
	BLVRB
	PAPSS1
	AADACL2
	PRKAR1A
	KIF1A
	ALDH1A1
	YWHAE
	ALDH1A2
	PDXK
	XDH
	NCOA1
	NCOA2
	AHSP
	TM0857
	NFKB1
	NFKB2
	RAB9A
	FEN1
	RAB5A
	TM0588
	ADCY1
	LPA
	GLRB
	PLA2G2A
	RFK
	LTF
	AHCY
	RHOA
	BC1844
	PLA2G2D
	GABRA1
	PLA2G2E
	GABRA2
	GABRA3
	ABAT
	GABRA4
	LPL
	GABRA5
	GABRA6
	NNMT
	PTGR1
	OAT
	PDE7A
	PDE7B
	GLUD1
	GCSH
	PRKACA
	PPP5C
	CFTR
	KDM5D
	ARL1
	ARL3
	ACSL1
	ACSL3
	ACSL4
	PPA_RS05235
	EIF4E
	MGAT1
	CYP26C1
	AR
	B4GALT1
	GAPDH
	BCKDK
	NOS1
	RXRA
	RXRB
	BALF5
	SLC32A1
	PLOD1
	RXRG
	PLOD2
	PLOD3
	SCN7A
	SCN3A
	SCN3B
	P3H1
	P3H2
	NRDD
	P3H3
	RAB11A
	GSPT1
	ACADSB
	SPR
	NDST1
	POR
	SULT1E1
	PGR
	SULT1A1
	NFKBIA
	AMY2A
	AMY2B
	GMPR
	RARRES1
	SLC25A20
	GMDS
	P/V
	ANG
	DPYD
	GALE
	DCK
	MTHFD1
	SLC25A29
	ESR1
	ESR2
	GATM
	TM1009
	ABO
	TLR4
	DECR1
	PIM1
	P4HA1
	RAD51
	SCN11A
	AKR1C1
	ASNS
	AKR1C2
	AKR1C3
	SLC22A4
	SLC22A5
	FADS1
	FADS2
	CNR1
	LTB4R
	CNR2
	TNF
	UCK2
	CES1
	CBR1
	SLC7A1
	SLC7A2
	ITPKA
	SLC7A3
	SLC7A4
	FFAR1
	PFKFB1
	RALA
	PFKFB4
	AMHR2
	SLC19A2
	HS3ST1
	CHRNA4
	APAF1
	TPI1
	ABCB1
	PMP2
	PPCDC
	HSD3B1
	HSD3B2
	CPT1A
	FTH1
	MTTP
	NQO1
	NQO2
	BCL2
	PRKAR2B
	HMGCR
	KIF2C
	ATP1A1
	ATP1A2
	TM0820
	ATP1A3
	PIK3CA
	IGLV2-8
	EXTL2
	UAP1
	CCT3
	PAPS
	GCH1
	GABRR1
	GABRB1
	GABRB2
	CCL8
	GABRB3
	UMPS
	LALBA
	CRYZ
	CRAT
	PTGS1
	PTGS2
	IL4I1
	HRSP12
	DLG4
	PDE4A
	PDE4B
	TM1596
	PDE4C
	PDE4D
	ANXA1
	GCDH
	ACVR1
	NDUFA9
	GFER
	CASP3
	EFTUD1
	FKBP1A
	HRAS
	TRAPPC3
	SRPK2
	NEIL1
	A103R
	NEIL2
	ARAF
	PKIA
	DCXR
	RRM1
	DCPS
	GSG2
	ARL5A
	ALDH5A1
	ARL5B
	CYB5R1
	CYB5R3
	SCN8A
	SCN4A
	SCN4B
	BBOX1
	GNAT1
	AFG3L2
	PLG
	MOD
	AK1
	TM0096
	AK2
	ALAS1
	ALAS2
	AK8
	SULT1B1
	BAAT
	DLD
	CMAS
	EIF2S3
	ASS1
	IGHG1
	AURKB
	IGHG2
	CYP27B1
	POLB
	TUFM
	NR3C1
	NR3C2
	TK1
	TK2
	POLK
	RAP2A
	NR0B1
	SLC36A1
	CMPK1
	AKR1D1
	HSD17B1
	NME1
	NME2
	HCAR2
	HSD17B8
	HCAR3
	GABRD
	GABRE
	B3GAT1
	HK1
	B3GAT3
	TM0441
	EN2
	GABRP
	GABRQ
	NAE1
	ADORA1
	ADORA3
	LTB4R2
	SGK1
	HS3ST3A1
	CHRNB2
	LY96
	PPP3R1
	CSNK2B
	PSG5
	ABCG1
	TRPM7
	STM4066
	ABCC1
	ABCC2
	ABCC4
	GALK1
	ABCC6
	ABCC8
	ABCC9
	CALM1
	PGK1
	GLT6D1
	PIPOX
	ATIC
	TYMS
	DNMT1
	OBP2A
	KRTAP5-2
	MED1
	GUK1
	NR1H4
	MAPK3
	ADORA2A
	ADORA2B
	ASNA1
	INSR
	RAB7A
	VLDLR
	NT5C2
	PAEP
	NT5M
	GABRG1
	RHO
	QPRT
	GABRG2
	GLDC
	GABRG3
	RHEB
	PRKAA1
	EPHA2
	GLTP
	HINT1
	SIGMAR1
	COMT
	PDE5A
	MAFF_RS13750
	FXN
	FHIT
	GLRA1
	GLRA2
	GLRA3
	BST1
	ARF1
	ELOVL4
	TNK2
	GUCA1A
	ARF4
	ARF6
	GCAT
	GPR18
	MYH14
	PPARA
	PPARD
	PPARG
	CYP26A1
	MAPK10
	PPP1CC
	MAPK12
	CP
	THYA
	ERO1B
	GRIN2A
	GRIN2B
	ECI2
	GRIN2C
	PSPTO_1126
	GRIN2D
	HPGDS
	PHYH
	SREBF1
	ACAD8
	SMU_260
	SCN9A
	SRC
	SCN5A
	SCN1A
	GR2
	SCN1B
	GNAI1
	VCP
	HSD17B11
	ACADM
	GM2A
	GRIN1
	PAM
	MPO
	SLC6A2
	SLC6A3
	ACADS
	SLC6A4
	SLC6A5
	ACVRL1
	SLC6A9
	ADA
	DHODH
	ALK
	ADK
	DUT
	DAO
	AHR
	GARS
	CSNK1G2
	TFF2
	DHRS4L1
	GLYAT
	VEGFA
	AKR1A1
	TFRC
	POLA1
	ISG20
	SYN1
	IGFBP3
	GSTM1
	AGXT
	NMNAT1
	IMPDH1
	TPR
	NMNAT3
	IMPDH2
	SULT2A1
	RARA
	NNT
	SIRT3
	RARB
	HDAC2
	SIRT5
	RARG
	HDAC8
	HDAC9
	OAZ1
	OAZ2
	ADRBK1
	OAZ3
	ADRBK2
	TRPV1
	GAPDHS
	TPK1
	CSNK2A1
	ACOX1
	IGLC1
	G6PD
	SEC14L2
	OGDH
	PPP3CA
	S100B
	PDK4
	HOXA10
	PRDX5
	DHFR
	AKR1B10
	NR1I2
	ADAM28
	ABL1
	NR1I3
	ABL2
	SLC23A1
	SRD5A1
	RND3
	GPRC5A
Nv Zhen Zi	SMARCA5
	HSD17B1
	PLA2G2E
	CES1
	COX6A2
	MT-CO1
	NFKBIA
	MT-CO2
	MT-CO3
	GNPDA1
	GABRD
	PPARA
	GABRE
	ESRRG
	TYR
	PPARD
	MB
	SULT2B1
	CASP3
	CLEC4E
	ITGAL
	HPGDS
	GABRP
	NR1I2
	LSS
	GABRQ
	NR1I3
	TNF
	COX7A1
	TGFBR2
	LGALS2
	LGALS3
	GRIN1
	LCTL
	TRDMT1
	LGALS7
	PTGS1
	GABRA1
	GABRA2
	COX5A
	GABRA3
	COX5B
	GABRA4
	GABRA5
	GABRA6
	BAMF_RS28815
	ISYNA1
	PAPSS1
	ARF1
	GRIN3A
	NCOA1
	GRIN3B
	ESR1
	COX7B
	NCOA2
	GPBAR1
	ESR2
	COX7C
	EFTUD1
	PAEP
	ANXA1
	AMY1A
	FECH
	GABRG1
	NR3C1
	PLA2G1B
	GABRG2
	NR3C2
	GABRG3
	ITGB2
	VDR
	GSTP1
	COX6B1
	NAGA
	LPL
	GCK
	AKR1C1
	SULT2A1
	AKR1C2
	NPPB
	NR1H4
	HSD11B1
	HSD11B2
	IFNB1
	NFKB1
	NFKB2
	KRTAP5-2
	PYGL
	KRTAP5-3
	PYGM
	PGR
	ABO
	FABP6
	HSD3B1
	SIGMAR1
	COX4I1
	GLTP
	NUDT9
	ALOX5
	GABRB1
	HK1
	GABRB2
	GRIN2A
	GLT6D1
	CYP2B6
	HOXA10
	GABRB3
	GRIN2B
	GRIN2C
	TM0024
	SIGLEC1
	GRIN2D
	COX6C
	ADH1B
	SHBG
	PRLR
	ADH1C
	SFTPD
	COX8A
	ITPR1
	RORA
	IGHG2
	NCAN
	AR
	HMGCR
	AMY2A
	AMY2B
Gu Sui Bu	HSD17B1
	GABRD
	PPARA
	GABRE
	TYR
	SULT2B1
	DHFRL1
	CLEC4E
	GABRP
	NR1I2
	GABRQ
	NR1I3
	LSS
	LGALS3
	GRIN1
	LIP3
	GABRA1
	GABRA2
	GABRA3
	GABRA4
	GABRA5
	GABRA6
	GRIN3A
	GRIN3B
	DNMT1
	NCOA2
	ESR1
	ESR2
	NR3C1
	GABRG1
	GABRG2
	NR3C2
	GABRG3
	VDR
	AKR1C1
	SULT2A1
	AKR1C2
	AKR1C3
	AURKB
	CYP27B1
	PGR
	SIGMAR1
	GLTP
	GABRB1
	CBR1
	GRIN2A
	GABRB2
	GLT6D1
	HOXA10
	GRIN2B
	GABRB3
	GRIN2C
	GRIN2D
	RXRA
	RORA
	ALDH2
	IGHG2
	AR
	AHR
	AMY2B
