# Supplementary material for: Exploring the Effect of Jiawei Buguzhi Pills on TGF-β-Smad Pathway in Postmenopausal Osteoporosis Based on Integrated Pharmacological Strategy
Source: Evid Based Complement Alternat Med. 2021 Oct 31;2021:5556653. doi: 10.1155/2021/5556653 (PMC8572597; doi:10.1155/2021/5556653)
Supplement: Supplementary Materials — Table S1: JWBGZP potential components and targets. Table S2: PMO genes. Table S3: enrichment analysis of JWBGZP-PMO PPI network (s). [file 5556653.f1.zip › Table S2.xlsx]

## Sheet: Sheet1
Table S2 PMO genes
COL1A1
COL1A2
LRP5
VDR
CALCA
CALCR
WNT1
PDLIM4
BMND7
BMND8
BGLAP
ESR1
CD36
TNFSF11
TNFRSF11B
ARHGEF3
TGFB1
IL6
SLPI
NPPB
TNF
UBXN11
SOST
IGF1
FDPS
ESR2
DKK1
APOE
PTH
MIR133A1
PAX5
CYP19A1
ALPL
GC
ACP5
IL11
IBSP
TNFRSF11A
SPARC
IL10
BMP6
IGFBP4
MAPK3
IFNG
IL2
AHSG
CXCL8
DANCR
IGF2
RUNX2
PTHLH
IL17A
BMP2
LCT
TLR4
FSHR
TGFB2
B2M
SHBG
MIR21
MIR196A1
IL1B
SMAD2
IGFBP3
TYROBP
LIF
SP7
MIR214
ACE
MEF2C
INS
LEP
FGF23
ADIPOQ
RETN
IGFBP5
TGFBR1
APOB
SP1
CTSK
CASR
CNR2
IL7
MMP1
HLA-B
MTHFR
CNR1
SPP1
VKORC1
TRAF6
GH1
GNRH1
CTNNB1
PPARG
NOS3
ICAM1
NR3C1
IL1RN
CSF1
PLOD1
TP53
STAT3
EGF
FOS
HSD11B1
PTK2B
CD40LG
IRS1
FOXO1
NFATC1
ALPP
TNFSF10
WNT3
CLCN7
RAP1A
P2RX7
F3
IL18
POSTN
WNT16
IL1RAPL2
HLA-A
IGF1R
AKT1
MMP9
STAT1
AR
PTEN
CA2
CFTR
COMT
HDAC4
MMP14
PRKACA
PRKAR1A
SRC
TERT
CYP3A4
MMP3
GNAS
FZD4
SERPINE1
RXRA
PGR
SOD2
DPP4
ALB
CYP17A1
EIF2AK3
GSR
LEPR
BMP4
JUN
NOTCH2
SMAD3
SIRT1
PTH1R
WNT5A
CCL2
COL2A1
AXIN2
LRP6
SERPINC1
PTGS2
MARK3
VEGFA
CYP27B1
EDN1
CA8
BDNF
CEBPA
CD44
CD40
CYP1A1
CYP24A1
FGF2
FASLG
ALDH7A1
ANTXR2
CSK
MMP8
LMNA
RHOA
TNFRSF1B
TGM2
WNT3A
BMP1
CRP
GGCX
GHR
HSD11B2
HMGCR
SLC7A7
NOG
PPARGC1A
PTGER4
SIRT6
SLC12A3
TRPV1
IL4
KL
SLC9A3R1
XYLT2
CST3
FOSL1
LOX
SLC26A2
SLC34A1
SATB2
SMS
TCIRG1
WRN
CDX2
GHRL
IGFBP1
IGFBP2
KREMEN1
IL1A
PRL
SMAD7
SPTBN1
SOX6
CALB1
BGN
MGP
FRZB
SFRP1
NOX4
PLS3
NDP
DMP1
IAPP
TINF2
CRTAP
INSL3
NOP10
OXT
UGT2B17
IL33
LGR4
OGN
TSC22D3
NELL1
P3H1
WLS
GORAB
ZDHHC13
ZBTB40
SGMS2
MEPE
THSD7A
CCDC170
TMEM64
TERC
MIR140
FTCDNL1
MIR532
MIR2861
LEPQTL1
BMND2
PEPD
IL2RA
LINC01094
UVRAG-DT
LGALSL-DT
LINC02596
LINC02597
CRNDE
HLA-DRB1
HLA-C
ACP1
HLA-DQA1
HLA-DQB1
SQOR
SNHG1
MIR338
HMGA2
MIR196A2
LOXL1-AS1
MIR422A
CCNE1
CSTA
LGMN
TUBA1B
MIR27A
MIR203A
MIR708
MIR98
CAT
STK11
WNK1
PSTPIP1
MECP2
VIP
CCL4
SPON1
ZNF446
MAP9
MEG3
MIR320A
MIR491
CASC11
HP
LPA
MMP2
H19
MIR19B1
IRAK1
ALOX15
TIMP1
MIR503
FAS
LIPC
SULT2A1
TNFSF14
MIRLET7C
EZH2
PIK3CA
CSF1R
MAPK14
NFKB1
TLR2
BCL2
MYC
RELA
PIK3R1
FASN
LPL
PIK3CB
TF
APC
NR1H2
CASP9
GGT1
HSPD1
HIF1A
NR3C2
TYMS
CFI
EPHA3
DCN
IRF8
IL6ST
PTGS1
SOX5
TGIF1
CKB
KLF4
IL1R1
GPD1
CRAT
F5
IRS2
FOXC2
SEMA4D
PTH2R
NR1I3
SULT1E1
CXADR
CEBPB
CSF2
ERAP1
HAMP
NRIP1
TANK
CX3CL1
IL18R1
KLF10
SST
SULT1A1
CHKA
IL15
SMPD2
PSMC6
IL18BP
SERPINA7
ITLN1
SULT1A3
MIR145
MIR433
DGCR5
MIR373
MIR30D
MIR374B
SMAD4
