# Supplementary material for: Exploring the Effect of Jiawei Buguzhi Pills on TGF-β-Smad Pathway in Postmenopausal Osteoporosis Based on Integrated Pharmacological Strategy
Source: Evid Based Complement Alternat Med. 2021 Oct 31;2021:5556653. doi: 10.1155/2021/5556653 (PMC8572597; doi:10.1155/2021/5556653)
Supplement: Supplementary Materials — Table S1: JWBGZP potential components and targets. Table S2: PMO genes. Table S3: enrichment analysis of JWBGZP-PMO PPI network (s). [file 5556653.f1.zip › Table S3.xlsx]

## Sheet: Sheet1
Table S3 Enrichment Analysis of JWBGZP-PMO PPI Network
Category	Term	Description	Count	%	PValue	Genes	Fold Enrichment	Bonferroni
Biological processes	GO:0055114	oxidation-reduction process	112	11.2	4.64382e-30	ERO1B, GLDC, PLOD3, PLOD2, PLOD1, MPO, FADS2, IL4I1, FTH1, OGFOD1, OGFOD2, FDXR, CYP1B1, DHRS4L1, FADS1, G6PD, P3H2, PIPOX, P3H1, P3H3, POR, MTHFD1, LOX, ALDH7A1, MAOB, MAOA, ALOX15, GMPR, CYP19A1, HSD11B1, CYP27B1, HSD11B2, CYB5R1, PRDX5, CYP2B6, CYB5R3, PNPO, SRD5A1, MTHFR, TYR, CP, DHFR, CYP26A1, SQLE, GLUD1, CYP2C8, BMP2, DAO, AKR1B10, P4HA1, FASN, CYP1A1, NOX4, PAM, DHRS11, KDM5D, AKR1B1, DB…	3.33005	2.43243e-26
	GO:0007568	aging	57	5.7	4.50849e-29	ITGB2, PTEN, ABAT, HTR2A, PTH1R, MPO, FGF2, SLC6A3, POLB, CASP9, AKT1, TIMP1, FADS1, IL10, IGFBP1, SREBF1, SLC32A1, IGFBP5, APAF1, IL15, ARG1, PDE4D, IGFBP2, FOS, PAX5, TNFRSF1B, DCN, TGFBR2, SIRT3, CREB1, CAT, DLD, CALCA, RETN, HMGCR, TYMS, RELA, AURKB, WRN, IRAK1, CNR1, CCL2, PPARGC1A, KL, NQO1, JUN, TGFB1, GSS, STAT3, EEF2, ASS1, NFKB2, IL6, CYP1A1, GNRH1, HAMP, ADA	6.08058	2.36155e-25
	GO:0001666	response to hypoxia	58	5.8	5.9448e-29	ACVRL1, ALAS2, ABAT, PLAT, PLOD2, PLOD1, SLC6A4, ALAD, MECP2, EDNRA, MB, CASP3, ADORA1, CA9, NOS1, CHRNB2, POSTN, APAF1, PRKCB, MMP2, ADIPOQ, TGFBR2, MMP14, CREB1, CAT, ANG, PPARA, TLR2, PRKAA1, AHCY, CHRNA4, CHRNA7, ITPR1, HIF1A, HSPD1, HSP90B1, DPP4, CST3, HSD11B2, PTK2B, CCL2, DRD2, EGLN1, TGFB2, EGLN3, SMAD4, TGFB1, EGLN2, SMAD3, MTHFR, SOD2, VEGFA, BMP2, LEP, CYP1A1, NOX4, PAM, ADA	5.93545	3.11389e-25
	GO:0045471	response to ethanol	41	4.1	2.7555e-23	SPARC, MAOB, FECH, PTH, GSTP1, PTEN, ABAT, HMGCR, TYMS, SLC6A3, ICAM1, ALAD, POLB, GRIN2A, CA3, CNR1, BGLAP, MYC, PTK2B, CCL2, DRD3, CHRNB2, NQO1, G6PD, ADIPOQ, STAT3, HTR1B, HTR3A, EEF2, GRIN2B, IL2, GRIN1, TUFM, IL4, RBP4, GRIN3A, LEP, CAT, RARA, GNRH1, HAMP	6.87304	1.44333e-19
	GO:0008285	negative regulation of cell proliferation	72	7.2	2.05997e-18	ACVRL1, RARG, CXCL8, B4GALT1, PTEN, PTH1R, FGF2, STK11, GPER1, FTH1, HNF4A, ADORA1, CYP1B1, HRAS, IL10, KLF10, WARS, IGFBP3, P3H2, P3H1, SIRT6, P3H3, AXIN2, NME1, IL1A, AR, SFRP1, ADORA2A, ALDH1A2, IL1B, CSNK2B, RARA, RARB, TP53, TLR2, HDAC4, MEG3, NOTCH2, CEBPA, CSF1R, PLG, PTGS2, PTHLH, SLC9A3R1, CYP27B1, FRZB, PTK2B, CSK, DRD2, SMAD2, TGFB2, JUN, SMAD4, TGFB1, NOS3, VDR, RARRES1, STAT3, LIF, K…	3.2003	1.07901e-14
	GO:0043066	negative regulation of apoptotic process	78	7.8	2.30289e-18	GSK3B, ARF4, RARG, HTR2B, PTEN, ARAF, MPO, IGF1R, IKBKB, RPS6KA3, MYC, CASP3, ADORA1, PIM1, AKT1, TIMP1, TGM2, IL10, MED1, ANXA1, WNT5A, NME2, MMP9, PRLR, SIRT1, HCK, SFRP1, TRAF6, CAT, RARA, RARB, IL6ST, FXN, TP53, CD44, LTF, PPARD, NOTCH2, CSF1R, PRKAA1, HDAC2, PRKAA2, SRC, GSTP1, PIK3R1, FOXO1, RELA, HSPD1, HSP90B1, PRDX5, IRAK1, PTK2B, NQO1, SMAD3, SEMA4D, HSPA5, STAT3, NR1H4, HMGA2, ASNS, IG…	3.01743	1.20625e-14
	GO:0006954	inflammatory response	70	7	2.7192e-18	CD40, CXCL8, CSF1, ITGB2, ITGAL, TNF, PIK3CG, LTB4R, RPS6KA4, POLB, IKBKB, NDST1, CYP26B1, PSTPIP1, GPER1, SCN9A, ADORA1, AKT1, RAC1, IL10, ANXA1, SYK, IL15, IGFBP4, IL18, FOS, TNFRSF1B, IL1A, HCK, ADORA2A, LTB4R2, IL1B, TLR4, EPHA2, TLR2, HDAC4, CRP, CSF1R, CEBPB, CALCA, ALOX15, LY96, TNFRSF11B, TNFRSF11A, PTGS2, HDAC9, RELA, PTGS1, PRDX5, CCL8, CNR2, CCL4, SPP1, CCL2, PLA2G2D, TGFB1, PLA2G2E, N…	3.25097	1.42431e-14
	GO:0043401	steroid hormone mediated signaling pathway	26	2.6	8.40452e-17	RARG, NR1I3, NR1I2, HNF4G, RORA, NR3C2, RXRB, RXRA, GPER1, HNF4A, RXRG, ESRRA, VDR, NR1H2, ESRRB, NR1H4, ESRRG, NR0B1, ESR1, BMP4, RARA, RARB, PPARG, PGR, PPARA, PPARD	8.02884	5.81535e-13
	GO:0032355	response to estradiol	31	3.1	9.6063e-16	GSTP1, PTEN, OXT, PTGS2, SLC6A4, GHR, CASP9, CST3, MYC, CASP3, NCOA1, ESRRA, NQO1, POSTN, TGFB1, ANXA1, SLC34A1, IGFBP2, STAT3, EEF2, ESR1, ASS1, COL1A1, GH1, ALDH1A2, LEP, CAT, RARA, CTNNB1, PAM, EZH2	5.99618	5.23381e-12
	GO:0006006	glucose metabolic process	23	2.3	7.17921e-12	G6PD, PRKAA1, CPT1A, IGFBP5, DCXR, ADIPOQ, AKR1A1, IGF2, IRS2, MAPK14, TNF, INS, ALDH5A1, GNPDA1, PIK3CA, MYC, LEP, PDK4, GAPDHS, AKT1, GHRL, GAPDH, PPARD	6.04237	3.76049e-08
	GO:0042593	glucose homeostasis	28	2.8	7.33867e-12	CEBPA, ERO1B, PRKAA1, PRKAA2, IRS1, PYGL, DBH, HIF1A, INS, STK11, CNR1, HNF4A, PDK4, LEPR, AKT1, FFAR1, IGFBP5, INSR, ADIPOQ, STAT3, NR1H4, SIRT6, GCK, ADRA2A, IL6, RBP4, LEP, PPARG	4.87967	3.844e-08
	GO:0070374	positive regulation of ERK1 and ERK2 cascade	37	3.7	1.15106e-11	CSF1R, SRC, ALOX15, HTR2B, PTEN, HTR2C, HMGCR, HTR2A, FGF2, TNF, CX3CL1, ICAM1, RAP1A, CCL8, GPER1, CCL4, ABL1, PTK2B, CCL2, CD36, DRD2, HRAS, FGF23, MAPK3, JUN, NQO2, TGFB1, PLA2G2A, PRKCA, VEGFA, BMP4, BMP2, IL6, FSHR, NOX4, TLR4, CD44	3.7215	6.02929e-08
	GO:0006730	one-carbon metabolic process	16	1.6	1.27301e-11	CA12, AHCY, SHMT2, GNMT, DHFR, CA1, CA5B, MTHFD1, CA3, CA2, CA5A, CA4, CA7, CA6, CA9, CA8	9.38756	6.66799e-08
	GO:0001501	skeletal system development	32	3.2	2.38215e-11	HDAC4, PTH, NCAN, TNFRSF11B, PTH1R, PTHLH, PAPSS1, HOXA10, RPS6KA3, FRZB, BGLAP, KLF10, TGFB2, POSTN, AHSG, IGFBP4, VDR, NOG, IGF2, EIF2AK3, MEPE, IGF1, MMP9, TGFBR1, BMP6, COL1A1, BMP2, COL2A1, BMP1, COL1A2, ALPL, EPHA2	4.11134	1.24777e-07
	GO:0045821	positive regulation of glycolytic process	11	1.1	2.69089e-10	P2RX7, PRKAA1, PRKAA2, MYC, INSR, GPD1, GAPDHS, IGF1, HTR2A, HIF1A, INS	13.8299	1.40949e-06
	GO:0006955	immune response	59	5.9	3.02447e-10	CD40, IL1RN, CSF2, CXCL8, FASLG, TNF, LTB4R, CX3CL1, IGF1R, IGLV2-8, PNP, FTH1, TNFSF10, TNFSF11, ENPP1, IGLC1, CD36, B2M, IL10, IL15, IL1R1, IL18, HLA-B, HLA-C, HLA-A, TNFRSF1B, IL1A, IFNG, SLPI, IL1B, IRF8, TLR4, IGKV2-30, HLA-DQB1, TLR2, PTGER4, CEBPB, TNFRSF11B, CCL8, CNR2, CCL4, CCL2, HLA-DQA1, SMAD3, SEMA4D, TNFSF14, LIF, BMP6, IL2, IL4, IL6, CD40LG, IL7, IL2RA, FAS, HAMP, HLA-DRB1, IL18R1,…	2.46674	1.58421e-06
	GO:0045672	positive regulation of osteoclast differentiation	12	1.2	9.2311e-10	KLF10, CREB1, IFNG, CSF1, CA2, TRAF6, GNAS, TNFSF11, FOS, TMEM64, TNF, IL17A	11.1168	4.83524e-06
	GO:0001503	ossification	22	2.2	2.25702e-09	FOXC2, SLC26A2, CASR, SPARC, AHSG, SLC34A1, ALOX15, EIF2AK3, IGF2, DMP1, TNFRSF11A, MMP9, RUNX2, BMP1, IBSP, TRAF6, MGP, SPP1, BCL2, TNFSF11, SOST, LTF	4.84046	1.18222e-05
	GO:0000187	activation of MAPK activity	25	2.5	5.12359e-09	ALK, PRKAA1, PLA2G1B, CHRNA7, PIK3CB, FGF2, TNF, GHR, IRAK1, DRD4, MAPK3, EGF, INSR, WNT5A, IGF1, MAPK14, ADRA2B, MAPK10, P2RX7, BMP2, ADORA2B, TRAF6, IL1B, GHRL, TLR4	4.11254	2.6837e-05
	GO:0051092	positive regulation of NF-kappaB transcription factor activity	28	2.8	5.82552e-09	ALK, CD40, PLA2G1B, ITGB2, TNFRSF11A, TNF, RELA, INS, ICAM1, RPS6KA4, IKBKB, IRAK1, TNFSF11, TGFB1, PRKCB, WNT5A, NFKB1, NFKB2, NFKBIA, AR, IL6, CD40LG, TRAF6, IL1B, CAT, TLR4, LTF, TLR2	3.70562	3.05136e-05
	GO:0050728	negative regulation of inflammatory response	20	2	6.11144e-08	PTGER4, SMAD3, CHRNA7, ADIPOQ, NR1H4, RORA, KLF4, TNFRSF1B, IL2, NFKB1, ADORA2A, CNR2, GPER1, IL2RA, ACP5, GHRL, APOE, PPARA, ADA, PPARD	4.45612	0.000320066
	GO:0001649	osteoblast differentiation	23	2.3	6.83475e-08	MEF2C, IGFBP5, WNT3A, IGFBP3, NOG, BMP6, RUNX2, BMP4, COL1A1, ATP5B, BMP2, SFRP1, CYP24A1, IBSP, BGLAP, FASN, CAT, SPP1, AKT1, ALPL, SP7, LGR4, EPHA2	3.89268	0.00035794
	GO:0060070	canonical Wnt signaling pathway	20	2	1.42428e-07	GSK3B, RARG, SMAD3, FZD4, WNT3A, EGF, WNT5A, PTEN, LRP5, KLF4, LRP6, CDC42, STK11, SFRP1, APC, MYC, CTNNB1, NDP, WNT1, WNT3	4.24137	0.000745761
	GO:0007179	transforming growth factor beta receptor signaling pathway	21	2.1	1.66897e-07	SMAD2, ACVR1, ACVRL1, KLF10, TGFB2, JUN, SMAD4, TGFB1, SMAD3, AMHR2, SRC, FURIN, FOS, RHOA, TGFBR1, TGFBR2, SMAD7, FKBP1A, CREB1, COL1A2, CCL2	4.01777	0.000873826
	GO:0048384	retinoic acid receptor signaling pathway	10	1	1.79708e-07	RXRB, CYP26B1, RARG, RXRA, NR1H2, ALDH1A2, RARA, RARB, ESRRG, RXRG	9.77871	0.00094087
	GO:0030316	osteoclast differentiation	11	1.1	1.92156e-07	CSF1R, CALCR, CSF1, TFRC, TRAF6, TNFSF11, CTNNB1, TNFRSF11A, MAPK14, TNF, EPHA2	8.41819	0.00100601
	GO:0050729	positive regulation of inflammatory response	18	1.8	4.95201e-07	PTGER4, IL33, IL15, PLA2G2A, PDE2A, WNT5A, SERPINE1, IL18, LPL, IL2, CX3CL1, HSPD1, CCL8, CCL4, CCL2, TLR4, TGM2, TLR2	4.34014	0.0025905
	GO:0034097	response to cytokine	15	1.5	7.62845e-07	JUN, SPARC, STAT1, FOS, TNFRSF11A, TYMS, NFKB2, IL4, FOSL1, ALDH1A2, BCL2, RARA, ACP5, TIMP1, IL6ST	5.07741	0.00398781
	GO:0045600	positive regulation of fat cell differentiation	14	1.4	1.35169e-06	CEBPA, CEBPB, LRP5, HTR2C, TMEM64, HTR2A, BMP2, SFRP1, CREB1, SULT1E1, FRZB, AKT1, PPARG, PPARD	5.24305	0.00705517
	GO:0030282	bone mineralization	12	1.2	1.5887e-06	KLF10, CYP27B1, BMP2, IBSP, BGLAP, ALOX15, EIF2AK3, PTH1R, AXIN2, PTGS2, LGR4, ZBTB40	6.21236	0.0082871
	GO:0030224	monocyte differentiation	9	0.9	1.60496e-06	BMP4, CSF1R, MED1, MEF2C, JUN, CSF2, PDE2A, PPARG, VEGFA	9.31853	0.00837157
	GO:0002076	osteoblast development	9	0.9	1.60496e-06	HDAC4, ACHE, SMAD3, BGLAP, SATB2, LRP5, PTH1R, PTHLH, RUNX2	9.31853	0.00837157
	GO:0030501	positive regulation of bone mineralization	12	1.2	2.19862e-06	P2RX7, ACVR1, BMP4, KL, NELL1, MEF2C, BMP2, TGFB1, SMAD3, PTH, SLC8A1, BMP6	6.03486	0.0114503
	GO:0033280	response to vitamin D	9	0.9	2.74517e-06	CYP27B1, TGFB1, CYP24A1, BGLAP, PTH, SPP1, ALPL, TYR, PTGS2	8.80084	0.0142763
	GO:0006874	cellular calcium ion homeostasis	19	1.9	4.06388e-06	CASR, CD40, TGFB1, PRKCB, PTH, VDR, CHRNA7, HTR2B, HTR2C, PIK3CB, HTR2A, GRIN1, CCL8, CCL2, APOE, DRD2, DRD3, DRD4, DRD5	3.59604	0.0210617
	GO:0045668	negative regulation of osteoblast differentiation	12	1.2	7.16412e-06	HDAC4, SFRP1, SMAD3, CDK6, IGFBP5, SEMA4D, NOG, LRP5, TMEM64, AXIN2, TNF, FGF23	5.4159	0.0368304
	GO:0046849	bone remodeling	7	0.7	1.18773e-05	NOTCH2, IL6, LRP5, HTR1B, WNT16, LGR4, EPHA2	11.2011	0.0603182
	GO:0051209	release of sequestered calcium ion into cytosol	12	1.2	1.21645e-05	P2RX7, FKBP1A, LCK, HTR1D, ITPR1, HTR2B, HTR1B, HTR2C, TRPV1, HTR2A, DRD2, FGF2	5.15171	0.0617303
	GO:0043627	response to estrogen	15	1.5	1.31894e-05	DTYMK, HSP90AA1, ABCC2, SRD5A1, IGFBP2, TNFRSF11B, ESR1, HSPD1, TGFBR2, CYP27B1, MMP14, BGLAP, CA2, GHRL, PPARG	4.06193	0.0667539
	GO:0006879	cellular iron ion homeostasis	12	1.2	2.52475e-05	EGLN1, ALAS2, SMAD4, TF, TFRC, MYC, FTH1, HIF1A, HAMP, FXN, CP, BMP6	4.80046	0.123877
	GO:0006635	fatty acid beta-oxidation	12	1.2	2.52475e-05	CPT1A, CPT2, ACOX1, LEP, ECI2, ADIPOQ, ACADM, CROT, ACADS, HIBCH, DECR1, PPARD	4.80046	0.123877
	GO:0009812	flavonoid metabolic process	6	0.6	2.82565e-05	SULT1A1, SULT1B1, POR, MYC, CYP1A1, SULT1A3	13.2013	0.137577
	GO:0006766	vitamin metabolic process	6	0.6	2.82565e-05	CYP26A1, CYP27B1, CYP26B1, RXRA, CYP24A1, CYP26C1	13.2013	0.137577
	GO:0060012	synaptic transmission, glycinergic	6	0.6	2.82565e-05	SLC6A5, GLRA1, GLRA2, GLRA3, GLRB, SLC6A9	13.2013	0.137577
	GO:0010039	response to iron ion	8	0.8	3.39646e-05	ALAD, FKBP1A, BCL2, ABAT, DRD2, HAMP, FXN, SLC6A3	7.82297	0.162982
	GO:0030225	macrophage differentiation	8	0.8	3.39646e-05	CDC42, BMP4, CEBPA, CSF1R, CSF1, SIRT1, MMP9, VEGFA	7.82297	0.162982
	GO:0071392	cellular response to estradiol stimulus	10	1	3.81324e-05	IL10, IL6, SFRP1, AIFM1, SRD5A1, GPER1, RUVBL2, NRIP1, ESR1, PPARGC1A	5.67796	0.181057
	GO:0043123	positive regulation of I-kappaB kinase/NF-kappaB signaling	24	2.4	3.997e-05	CD40, PRKCB, ADIPOQ, HTR2B, ZDHHC13, FASLG, S100B, TNF, RHOA, RELA, FKBP1A, IKBKB, IL1A, PPP5C, IRAK1, TRAF6, TNFSF10, ABL1, TNFSF11, CTNNB1, CD36, WLS, TGM2, LTF	2.62385	0.188903
	GO:0060389	pathway-restricted SMAD protein phosphorylation	7	0.7	3.99754e-05	ACVR1, TGFB2, BMP2, TGFB1, TGFBR1, TGFBR2, SMAD7	9.47783	0.188926
	GO:0043568	positive regulation of insulin-like growth factor receptor signaling pathway	7	0.7	3.99754e-05	GH1, AR, IGFBP5, IGFBP4, IGFBP3, IGF1, WNT1	9.47783	0.188926
Cell components	GO:0070062	extracellular exosome	298	29.8	2.5231e-36	GLTP, IL1RN, TFRC, SLC23A1, SERPINE1, ATP5C1, ABAT, ACTB, ICAM1, LGALS3, PNP, SCN11A, FTH1, TNFSF10, THSD7A, PRKACA, B2M, LGALS7, WLS, PRKCB, HLA-B, HLA-C, P3H1, ACSL4, RNASE4, PRKCA, HLA-A, RNASE3, RNASE2, RNASE1, SULT2B1, SCN10A, SFRP1, RBP4, MTHFD1, SLPI, CSNK2B, HPRT1, ALDH7A1, CFTR, ABCB1, SLC22A5, MAOB, SHMT2, SHMT1, CFI, ADH5, SEC14L2, CYB5R1, ATP5B, PRDX5, CYB5R3, PRKAR2B, PNPO, APOE, APO…	2.02088	1.53152e-33
	GO:0005615	extracellular space	185	18.5	3.20772e-35	SPON1, IL1RN, SPARC, CSF2, AMY2A, TFRC, CSF1, SERPINE1, HP, PLAT, MPO, PVR, FGF2, TNF, ACTB, ICAM1, NPPB, LGALS3, IGHG1, LIPC, IGHG2, IBSP, TNFSF10, ENPP1, TNFSF11, ZNF446, GGT1, B2M, LGALS7, IGFBP1, POSTN, CXADR, AMY1A, IGFBP4, IGFBP3, WNT5A, ADIPOQ, IGFBP2, RNASE3, DKK1, EEF1A1, SFRP1, RBP4, LOX, SLPI, IAPP, IL6ST, CES1, CALCA, CFI, LY96, LPL, TNFRSF11B, PRDX5, NDP, APOE, WNT1, APOB, FGF23, WNT…	2.61812	1.94709e-32
	GO:0005829	cytosol	309	30.9	2.03778e-27	GLTP, CMAS, GLDC, ARAF, ACTB, RPS6KA3, PNP, MYC, FTH1, AKT1, GNAT1, EPHB2, PRKACA, SULT2A1, MEF2C, PRKAB2, CSNK2A1, PRKCB, PRKCA, PRKAB1, SULT2B1, AR, SFRP1, RBP4, MTHFD1, PRKAR1A, CSNK2B, HPRT1, ALDH7A1, TP53, CFTR, CES1, SAR1B, SHMT1, PIK3R1, HIF1A, OAZ1, ADH5, OAZ2, GSPT1, OAZ3, SULT1A1, PRDX5, PPP3R1, PRKAR2B, PNPO, APOB, SPTBN1, SULT1A3, JUN, GSTM1, CHKA, PDE2A, MTHFR, NFATC1, TYR, DHFR, FOS…	1.77689	1.23694e-24
	GO:0005739	mitochondrion	163	16.3	3.60948e-25	SPARC, GLDC, ECI2, ARAF, ATP5C1, ABAT, COMT, MPO, SLC8A1, GCSH, ALKBH3, PPP1CC, STK11, MYC, FTH1, PDK4, FDXR, CYP1B1, AKT1, PRKACA, FADS1, TGM2, CPT1A, PHYH, ACSL1, PRKCA, GCAT, COX6B1, TUFM, AFG3L2, POR, MTHFD1, GPD1, ALDH7A1, TP53, ABCG1, SLC22A4, GCDH, MAOB, FECH, MAOA, SHMT2, SHMT1, GLYAT, COX7A1, FHIT, FOXO1, ADH5, CYP27B1, CYB5R1, ATP5B, PPP3R1, PRDX5, CYB5R3, ABL1, HAO2, DECR1, FDPS, GLYAT…	2.33451	2.19095e-22
	GO:0005576	extracellular region	180	18	2.65149e-23	SPARC, CSF2, AMY2A, TFRC, SERPINE1, HP, PLAT, DMP1, ANTXR2, FGF2, TNF, NPPB, IGLV2-8, AADACL2, IL4I1, IGHG1, LIPC, IGHG2, PNP, IBSP, TNFSF10, LEPR, TNFSF11, EPHB2, B2M, SCN1B, IGFBP1, CXADR, IGFBP5, IGFBP4, IL1R1, IGFBP3, WNT5A, ADIPOQ, IGFBP2, HLA-C, RNASE4, RNASE3, RNASE2, DKK1, PRLR, SFRP1, RBP4, PSG5, LOX, IAPP, LPA, IL6ST, EPHA3, NOTCH2, CALCA, CFI, LPL, TNFRSF11B, ABO, HSP90B1, APOE, WNT1, …	2.13124	1.60945e-20
	GO:0005886	plasma membrane	336	33.6	6.87709e-20	IL1RN, SPARC, TFRC, GLDC, SLC23A1, SERPINE1, ANTXR2, ACTB, ICAM1, IGLV2-8, LGALS3, EDNRA, SCN11A, AKT1, TNFSF11, GNAT1, THSD7A, EPHB2, PRKACA, B2M, SCN1B, WLS, SCN1A, CXADR, CSNK2A1, DAPK1, ACSL1, PRKCB, IL1R1, SLC34A1, HLA-B, HLA-C, PRKCA, HLA-A, GABRG3, DKK1, GABRG2, AR, SFRP1, CSNK2B, CFTR, EPHA3, EPHA2, SLC22A4, ABCB1, SLC22A5, PIK3R1, CYB5R1, ATP5B, GRIN2A, TERT, PRKAR2B, TRPM7, APOE, APOB, …	1.55426	4.17439e-17
	GO:0045211	postsynaptic membrane	48	4.8	1.22621e-17	GABRB3, CHRM2, GABRB2, CHRM3, GABRB1, ARF1, CHRM1, CHRNA2, CHRNA4, CHRM4, CHRNA7, CHRM5, PTEN, COMT, GLRA1, GABRR1, GRIN2A, GLRA2, GLRA3, ADORA1, GABRE, GABRD, GABRQ, CHRNB2, GABRA2, GABRP, GABBR2, GABRA1, GABBR1, GABRA6, GABRA5, GABRA4, SIGMAR1, GABRA3, HTR3A, TRPV1, GRIN2C, GABRG3, GRIN2B, GABRG2, GABRG1, GRIN1, GRIN2D, GRIN3B, GRIN3A, ADORA2A, GLRB, DLG4	4.33655	7.4431e-15
	GO:0005887	integral component of plasma membrane	151	15.1	1.34497e-17	CHRM2, CHRM3, CHRM1, AMHR2, TFRC, CHRM4, SLC23A1, CHRM5, PVR, TNF, SLC8A1, ICAM1, IGF1R, FADS2, EDNRA, SCN9A, TNFSF10, ADORA1, ENPP1, TNFSF11, EPHB2, ACVR1, CASR, SLC15A1, CXADR, IL1R1, SLC34A1, HLA-B, HLA-C, HLA-A, GABRG2, TYROBP, LTB4R2, ABCG1, EPHA3, EPHA2, SLC22A4, NOTCH2, CSF1R, SLC26A2, SLC22A5, TNFRSF11B, TNFRSF11A, HCAR3, GRIN2A, CALCR, SLCO1B3, DRD1, DRD2, DRD3, DRD4, HLA-DQA1, DRD5, SLC…	2.03426	8.16398e-15
	GO:1902711	GABA-A receptor complex	16	1.6	3.86843e-17	GABRB3, GABRQ, GABRA2, GABRB2, GABRA1, GABRB1, GABRA6, GABRA5, GABRA4, GABRA3, GABRG3, GABRG2, GABRG1, GABRR1, GABRE, GABRD	16.9447	2.34813e-14
	GO:0005759	mitochondrial matrix	59	5.9	1.47841e-16	ALAS2, ALAS1, GLDC, ATP5C1, ABAT, NR3C1, GCSH, ALDH2, CA5B, CA5A, PDK4, FDXR, TK2, ACADM, ACADS, HIBCH, AASS, ACAD8, ARG2, SIRT5, SIRT3, CREB1, ALDH5A1, IVD, GARS, AGXT, DLD, FXN, ALDH7A1, TP53, GCDH, DTYMK, OAT, FECH, SHMT2, ATP5A1, GLYAT, TYMS, HSD17B8, HSPD1, ATP5B, PRDX5, NT5M, ACSS1, DECR1, NDUFA9, AGXT2, PDE2A, GSR, SOD2, ACADSB, WARS2, BCKDK, NUDT9, GLUD1, RAD51, TMLHE, OGDH, OTC	3.43946	6.73905e-14
	GO:0001518	voltage-gated sodium channel complex	14	1.4	2.76038e-16	SCN10A, SCN11A, SCN8A, SCN9A, SCN7A, SCN4A, SCN5A, SCN2A, SCN3B, SCN3A, SCN4B, SCN1B, SCN1A, SCN2B	19.0628	1.34781e-13
	GO:0009986	cell surface	76	7.6	9.96257e-15	ACVRL1, ACHE, CD40, SPARC, TFRC, ITGB2, PLAT, ITGAL, SLC6A2, PVR, TNF, SLC6A3, CX3CL1, ICAM1, GHR, CA4, ENPP1, CD36, SCN5A, HSP90AA1, ANXA1, ABCC2, CXADR, IL15, IL1R1, SLC34A1, ADIPOQ, WNT5A, HLA-B, BGN, HLA-C, HLA-A, F3, PRLR, TGFBR1, SFRP1, TYROBP, RARA, TLR4, CFTR, CD44, EPHA2, TLR2, LTF, NOTCH2, CSF1R, RALA, ABCB1, PLA2G1B, LPL, FURIN, PLG, ACVR1B, HSPD1, LRP6, DPP4, ATP5B, GRIN2A, NDP, WNT1,…	2.67301	6.06515e-12
	GO:0034707	chloride channel complex	20	2	1.64953e-12	GABRB3, GABRQ, GABRA2, GABRB2, GABRP, GABRA1, GABRB1, GABRA6, GABRA5, GABRA4, GABRA3, GABRG3, GABRG2, GABRG1, GLRA1, GABRR1, GLRA2, GABRE, GABRD, CFTR	7.78072	1.00129e-09
	GO:0043025	neuronal cell body	51	5.1	1.96688e-12	ACVRL1, CHRM2, GSK3B, HTR2A, SLC6A3, GHR, CALB1, ADORA1, GNAT1, EPHB2, SCN1A, HSP90AA1, ARG1, ACSL4, HTR3A, TNFRSF1B, ADORA2A, RARA, ANG, IAPP, IL6ST, CALCA, CHRNA4, CYP17A1, LRP6, CST3, CDC42, GLRA1, CNR2, PRKAR2B, ABL1, PTK2B, APOE, APOB, PPARGC1A, GABRA2, NQO1, TGFB2, RRM1, TGFB1, SRD5A1, TRPV1, S100B, DHODH, P2RX7, GRIN3B, GRIN3A, SST, PPT1, RAB5A, ADA	3.08635	1.19389e-09
	GO:0043209	myelin sheath	33	3.3	1.11247e-11	RALA, VCP, ATP5A1, ATP1A3, ATP5C1, ATP1A2, ATP1A1, COX5A, ACTB, HSPD1, CDC42, ATP5B, TUBA1B, RAP1A, CA2, MYH14, CKB, CCT3, HSP90AA1, MDH1, HSPA5, SRD5A1, NME2, HSPA2, SOD2, SYN1, TUFM, ALB, BCL2, PMP2, DLD, SLC25A4, ARF6	4.13863	6.75267e-09
	GO:0016020	membrane	183	18.3	1.12256e-10	GLTP, CMAS, CHRM1, TFRC, CSF1, SLC23A1, ECI2, XYLT2, ATP5C1, COMT, TNF, ACTB, SLC8A1, ICAM1, IGF1R, LGALS3, FADS2, STK11, IBSP, RUVBL2, LEPR, TNFSF11, GNAT1, PRKACA, B2M, GYG1, FADS1, ACVR1, MED1, CPT1A, SLC15A1, G6PD, ACSL1, IL1R1, HLA-B, HLA-C, P3H1, UGT2B17, ACSL4, HLA-A, ACSL3, TUFM, EEF1A1, POR, LTB4R2, MTHFD1, SOAT1, PRKAR1A, IL6ST, CFTR, CSNK1G2, NOTCH2, CSF1R, SLC26A2, ABCB1, CHRNA4, CFI,…	1.58568	6.81395e-08
	GO:0045121	membrane raft	35	3.5	2.47596e-09	ITLN1, FURIN, ADCY1, SLC6A2, TNF, SLC6A3, GNAI1, LTB4R, HSPD1, SLC6A4, HK1, ICAM1, DPP4, IKBKB, SLC9A3R1, PRKAR2B, CNR1, CASP3, PGK1, PTK2B, CSK, NOS1, CD36, ABCA1, CXADR, SLC34A1, EEF2, TNFRSF1B, TGFBR1, TGFBR2, LCK, PPT1, FAS, RAB5A, TLR2	3.23882	1.50291e-06
	GO:0030054	cell junction	57	5.7	3.26511e-09	GABRB3, CHRM2, GABRB2, ACHE, CHRM3, GABRB1, CHRM1, CHRM4, CHRM5, HTR2B, GABRR1, GPER1, CHRNB2, CXADR, SIGMAR1, HTR3A, GABRG3, RHOA, GABRG2, SYN1, GABRG1, CHRNA2, CHRNA4, CHRNA7, HCAR2, HCAR3, GLRA1, GLRA2, GRIN2A, RAP1A, GLRA3, NRIP1, GABRE, HCRT, GABRD, GABRQ, GABRA2, GABRP, GABBR2, GABRA1, GABBR1, GABRA6, GABRA5, GABRA4, GABRA3, TRPV1, GRIN2C, GRIN2B, GRIN1, GRIN2D, GRIN3B, GRIN3A, GLRB, IMPDH1…	2.36727	1.98192e-06
	GO:0009897	external side of plasma membrane	35	3.5	5.99095e-09	CD40, B4GALT1, TFRC, CHRNA4, CHRNA7, FASLG, TNFRSF11A, ANTXR2, TNF, ICAM1, GLRA1, IGHG1, IGHG2, IGLC1, CD36, B2M, ABCA1, CHRNB2, ACE, GSR, TRPV1, TGFBR2, P2RX7, IL4, IL6, CD40LG, IFNG, IL2RA, FAS, IL6ST, TLR4, ABCG1, ADA, HLA-DRB1, IL17A	3.13238	3.6365e-06
	GO:0031588	nucleotide-activated protein kinase complex	9	0.9	7.91871e-09	PRKAA1, PRKAB2, PRKAA2, PRKAR1A, PRKAG1, PRKAG2, PRKACA, PRKAB1, PRKAG3	15.5968	4.80664e-06
Molecular function	GO:0008144	drug binding	42	4.2	2.43939e-31	CHRM2, TOP2A, CHRM3, CHRM1, CHRNA2, GSTP1, NR1I2, HTR2B, HTR2C, ATP1A2, PYGL, HTR2A, TYMS, SLC6A3, PPP3CA, PNP, CNR1, DRD2, DRD3, DRD4, CHRNB2, GABRA1, ACE, CHKA, PDE4D, PDE2A, SIGMAR1, NME2, HTR1B, DCK, DHODH, DHFR, SFRP1, GLRB, FASN, IL2RA, ALB, RARA, RARB, PPARG, PPARA, PPARD	9.75834	3.75666e-28
	GO:0005230	extracellular ligand-gated ion channel activity	23	2.3	2.96563e-20	GABRB3, GABRQ, GABRA2, GABRB2, GABRP, GABRA1, GABRB1, CHRNA2, GABRA6, CHRNA4, GABRA5, CHRNA7, GABRA4, GABRA3, HTR3A, TRPV1, GABRG3, GABRG2, GABRG1, GABRR1, GLRA3, GABRE, GABRD	12.3071	4.56708e-17
	GO:0031418	L-ascorbic acid binding	18	1.8	2.58953e-18	EGLN1, EGLN3, PHYH, EGLN2, P3H2, P3H1, PLOD3, PLOD2, PLOD1, P3H3, DBH, ALKBH3, TMLHE, P4HA1, OGFOD1, OGFOD2, PAM, P4HTM	15.1354	3.98788e-15
	GO:0003707	steroid hormone receptor activity	27	2.7	3.23776e-18	RARG, NR1I3, NR1I2, HNF4G, RORA, NR3C1, NR3C2, RXRB, RXRA, HNF4A, RXRG, ESRRA, VDR, NR1H2, ESRRB, NR1H4, ESRRG, NR0B1, ESR1, ESR2, AR, RARA, RARB, PPARG, PGR, PPARA, PPARD	8.51365	4.98615e-15
	GO:0004890	GABA-A receptor activity	17	1.7	7.97229e-18	GABRB3, GABRQ, GABRA2, GABRB2, GABRP, GABRA1, GABRB1, GABRA6, GABRA5, GABRA4, GABRA3, GABRG3, GABRG2, GABRG1, GABRR1, GABRE, GABRD	15.7992	1.22773e-14
	GO:0005102	receptor binding	65	6.5	4.98501e-17	SERPINE1, ECI2, PLAT, FASLG, CROT, PVR, SLC6A3, CX3CL1, NPPB, HNF4A, TNFSF10, EPHB2, INSL3, JAK1, RAB8B, IGFBP1, ANXA1, CXADR, IGFBP4, ADIPOQ, IGFBP2, HLA-B, PIPOX, HLA-A, BAAT, AR, HCK, TYROBP, ACOX1, CSNK2B, CAT, RARA, ANG, IAPP, PGR, AGXT, CALCA, SRC, PLA2G1B, LPL, PLG, LRP6, DPP4, SLC9A3R1, PRDX5, ABL1, PTK2B, ABL2, CCL2, CSK, HAO1, HAO2, ABCA1, TGFB2, SEMA4D, TNFSF14, WNT3A, IDH1, LIF, GRIN1…	3.25146	7.67691e-14
	GO:0005524	ATP binding	163	16.3	1.87885e-16	AMHR2, ARAF, ACTB, IGF1R, RPS6KA4, RPS6KA3, STK11, RUVBL2, PDK4, PAPOLA, PIM1, ENPP1, AKT1, EPHB2, PRKACA, TGM2, ACVR1, CSNK2A1, DAPK1, ACSL1, PRKCB, ACSL4, PRKCA, ACSL3, RUNX2, AFG3L2, MTHFD1, SCN8A, CMPK1, TP53, CFTR, ABCG1, CSNK1G2, EPHA3, EPHA2, SLC22A4, PFKFB1, CSF1R, PFKFB4, VCP, ABCB1, SLC22A5, AK1, AK2, AK8, HSP90B1, ATP5B, IRAK1, ABL1, PGK1, ABL2, MYH14, TRPM7, MARK3, ABCA1, SRPK2, CHKA,…	1.92525	3.41949e-13
	GO:0016491	oxidoreductase activity	45	4.5	4.0461e-15	ERO1B, DHRS11, MAOB, ADH1C, MAOA, ADH1B, AKR1B1, CYP3A4, ADH5, CRYZ, HSD11B1, IL4I1, CYB5R1, CYB5R3, ALDH2, AIFM1, FDXR, DHRS4L1, HAO2, FADS1, AASS, EGLN3, NQO2, EGLN2, NOS3, TXNRD1, AKR1C1, DCXR, GSR, AKR1C3, AKR1A1, PIPOX, AKR1C2, TYR, PTGR1, SQLE, POR, CYP24A1, FASN, ALDH1A2, IMPDH2, ALDH1A1, CYP1A1, NOX4, ALDH7A1	3.97304	6.15508e-12
	GO:0004879	RNA polymerase II transcription factor activity, ligand-activated sequence-specific DNA binding	20	2	5.80517e-15	ESRRA, NR1H2, NR1I3, STAT3, ESRRB, NR1I2, HNF4G, NR1H4, RORA, NR0B1, AHR, ESR1, ESR2, RXRB, AR, RXRA, HNF4A, PPARG, PPARA, PPARD	9.80997	8.89067e-12
	GO:0005125	cytokine activity	41	4.1	2.31835e-14	IL1RN, CSF2, CSF1, FASLG, TNFRSF11B, FGF2, TNF, CCL4, TNFSF10, SPP1, TNFSF11, NDP, TIMP1, WNT1, IL10, IL11, IL33, TGFB2, EDN1, TGFB1, TNFSF14, IFNB1, IL15, ADIPOQ, WNT5A, LIF, IL18, BMP6, IL2, VEGFA, BMP4, IL4, IL1A, BMP2, IL6, BMP1, CD40LG, IFNG, IL7, IL1B, IL17A	4.1135	3.57336e-11
	GO:0005248	voltage-gated sodium channel activity	15	1.5	8.84091e-14	SCN10A, SCN11A, SCN8A, SCN9A, SCN7A, SCN4A, SCN5A, SCN2A, SCN3B, SCN3A, SCN4B, HCN2, SCN1B, SCN1A, SCN2B	13.2435	1.36096e-10
	GO:0042802	identical protein binding	95	9.5	1.75682e-13	ALK, ALAS1, TFRC, PTEN, TNF, ACTB, PPCDC, IGF1R, ALAD, RUVBL2, AKT1, ACADM, TK1, EPHB2, B2M, PRKAB2, CPT1A, G6PD, HSP90AA1, CXADR, APAF1, DAPK1, DCXR, ADIPOQ, MMP9, SIRT1, NME1, SFRP1, COL2A1, TYROBP, CREB1, ADORA2A, LCK, TRAF6, CSNK2B, IAPP, PPARG, HPRT1, FBP1, GAPDH, TP53, PFKFB1, FOXC2, CALCA, VCP, AHCY, OAT, SHMT2, SHMT1, UAP1, FHIT, RELA, INS, LRP6, DPP4, CST3, CDC42, GMDS, CCL4, CSK, APOE, …	2.23966	2.70481e-10
	GO:0005506	iron ion binding	35	3.5	4.07202e-12	ALOX15, PLOD3, PLOD2, PLOD1, CYP3A4, CYP19A1, CYP17A1, CYP27B1, CYP26B1, CYP2B6, OGFOD1, ALOX5, FTH1, OGFOD2, CYP1B1, NOS1, XDH, P4HTM, EGLN1, EGLN3, EGLN2, NOS3, P3H2, BBOX1, P3H1, HBA1, P3H3, CYP26A1, CYP2C8, TMLHE, CYP24A1, CYP26C1, P4HA1, CYP1A1, LTF	4.0394	6.27083e-09
	GO:0004089	carbonate dehydratase activity	12	1.2	5.59097e-12	CA12, CA1, CA5B, CA3, CA2, CA5A, CA4, CA7, CA6, CA9, CA8, CA14	15.1354	8.6101e-09
	GO:0042803	protein homodimerization activity	89	8.9	1.02373e-11	TOP2A, ACHE, B4GALT1, CSF1, TFRC, QPRT, ABAT, ATP2A1, PYGL, PLOD1, PVR, SLC6A4, GHR, IKBKB, HPGDS, ATIC, HNF4A, ENPP1, ACVR1, G6PD, HSP90AA1, ANXA1, SLC34A1, NOG, ADIPOQ, ADRA2C, DCK, PRLR, ADRA2A, ALDH5A1, GPD1, DPYD, CAT, ADSSL1, ANG, HPRT1, AGXT, IL6ST, ABCG1, CEBPA, CSF1R, CEBPB, PDXK, MAOB, SHMT1, CHRNA7, HMGCR, TYMS, PTGS2, ADH5, RELA, LRP6, DPP4, WRN, IRAK1, TERT, TPR, NDP, APOE, DRD2, XDH…	2.15282	1.57655e-08
	GO:0016594	glycine binding	12	1.2	1.98918e-11	GLRA1, ALAS2, GLRA2, GRIN3B, GLRA3, GRIN3A, GLRB, GLDC, GSS, GRIN2B, GNMT, GRIN1	14.1264	3.06333e-08
	GO:0050660	flavin adenine dinucleotide binding	22	2.2	2.06416e-11	ACAD8, GCDH, MAOB, NOS3, TXNRD1, GSR, MTHFR, ACADSB, GFER, SQLE, POR, CYB5R3, AIFM1, ACOX1, IVD, DPYD, NOX4, ACADM, NOS1, ACADS, XDH, DLD	6.06992	3.17881e-08
	GO:0005496	steroid binding	15	1.5	3.14764e-11	ESRRA, ESRRB, AKR1D1, ESRRG, CYP3A4, NR3C1, ESR1, ESR2, NR3C2, AR, HSD11B2, SULT1E1, GPER1, PGR, SHBG	9.80997	4.84736e-08
	GO:0050661	NADP binding	16	1.6	1.95001e-10	G6PD, NOS3, IDH1, GSR, MTHFR, HMGCR, DHFR, POR, SPR, NNT, DPYD, CAT, ME1, GAPDHS, NOS1, GAPDH	8.07221	3.00302e-07
	GO:0019899	enzyme binding	51	5.1	2.31103e-10	YWHAE, TOP2A, TOP2B, CD40, GLDC, PTEN, POLB, PPP3CA, AKT1, SCN5A, RAC1, NCOA1, PDE4D, NME2, PRKCA, AXIN2, SIRT1, SIRT3, AR, POR, CREB1, ADORA2A, SLPI, CAT, RARA, PPARG, PGR, TP53, CFTR, HDAC2, SRC, CYP3A4, PTGS2, HIF1A, RXRA, EIF4E, EGLN1, JUN, GSTM1, TGFB1, HSPA5, STAT1, EIF2AK3, HSPA2, MAPK14, ESR1, ESR2, NFKBIA, FKBP1A, CYP1A1, CTNNB1	2.70437	3.55898e-07
Signaling pathway	hsa04080	Neuroactive ligand-receptor interaction	78	7.8	1.57974e-15	GABRB3, CHRM2, GABRB2, CHRM3, GABRB1, CHRM1, CHRM4, CHRM5, HTR2B, HTR2C, HTR2A, PRL, PTH1R, NR3C1, LTB4R, GHR, GABRR1, EDNRA, ADORA3, ADORA1, LEPR, CHRNB2, PTH2R, ADRA2C, GABRG3, ADRA2B, PRLR, GABRG2, ADRA2A, GABRG1, ADORA2A, LTB4R2, ADORA2B, FSHR, PTGER4, CHRNA2, CHRNA4, CHRNA7, PLG, GLRA1, GLRA2, GRIN2A, CALCR, GLRA3, CNR2, CNR1, P2RY2, DRD1, GABRE, DRD2, GABRD, DRD3, DRD4, DRD5, GABRQ, GABRA2,…	2.56903	4.3987e-13
	hsa04380	Osteoclast differentiation	47	4.7	1.10662e-13	CSF1R, CSF1, TNFRSF11B, TNFRSF11A, PIK3CB, PIK3R1, TNF, RELA, PIK3CG, IKBKB, PPP3CA, PPP3R1, CALCR, CTSK, AKT1, TNFSF11, ACP5, RAC1, JAK1, MAPK3, TGFB2, JUN, TGFB1, SYK, IFNB1, IL1R1, STAT1, NFATC1, FOS, MAPK14, TGFBR1, MAPK12, NFKB1, TGFBR2, NFKB2, MAPK10, NFKBIA, FOSL1, IL1A, TYROBP, CREB1, IFNG, PIK3CA, LCK, TRAF6, IL1B, PPARG	3.27326	3.13251e-11
	hsa04024	cAMP signaling pathway	60	6	1.47744e-13	CHRM2, CHRM1, PIK3CB, PIK3CG, PPP1CC, EDNRA, ADORA1, PDE4B, PDE4A, AKT1, RAC1, PRKACA, ABCC4, PDE4D, PDE4C, FOS, RHOA, CREB1, ADORA2A, PIK3CA, ACOX1, FSHR, PPARA, CFTR, ATP1A3, ATP1A2, PIK3R1, ATP1A1, ADCY1, GNAI1, RELA, HCAR2, HCAR3, GRIN2A, RAP1A, DRD1, DRD2, DRD5, MAPK3, GABBR2, JUN, GABBR1, BDNF, HTR1D, HTR1A, HTR1B, NFATC1, GRIN2C, GRIN2B, NFKB1, GRIN1, GRIN2D, NFKBIA, MAPK10, GRIN3B, GRIN3A…	2.76465	4.18191e-11
	hsa04920	Adipocytokine signaling pathway	32	3.2	1.00725e-12	PRKAA1, PRKAA2, IRS1, PRKAG1, PRKAG2, IRS2, TNF, PRKAG3, RELA, IKBKB, RXRB, STK11, RXRA, LEPR, AKT1, CD36, PPARGC1A, RXRG, CPT1A, PRKAB2, ACSL1, ADIPOQ, STAT3, ACSL4, ACSL3, TNFRSF1B, PRKAB1, NFKB1, MAPK10, NFKBIA, LEP, PPARA	4.17067	2.85067e-10
	hsa01100	Metabolic pathways	207	20.7	2.03535e-12	CMAS, GLDC, XYLT2, ATP5C1, ABAT, GCSH, IL4I1, NDST1, PNP, LIPC, DHRS4L1, ACSL1, ACSL4, ACSL3, MTHFD1, HPRT1, ALDH7A1, CES1, GCDH, MAOB, MAOA, SHMT2, SHMT1, ABO, ADH5, HSD11B1, CYP27B1, ATP5B, CYP2B6, PNPO, HAO1, HAO2, CHKA, MTHFR, TYR, ACADSB, DHFR, CYP26A1, SQLE, BST1, GLUD1, POLA1, CYP2C8, UCK2, AKR1B10, FASN, CYP1A1, OGDH, PPT1, ADA, COX7B, QPRT, ADK, AKR1B1, PYGM, PYGL, COX7C, PPCDC, SMPD2, A…	1.54925	5.7601e-10
	hsa04068	FoxO signaling pathway	45	4.5	5.48163e-12	PRKAA1, PRKAA2, IRS1, PRKAG1, PTEN, ARAF, PRKAG2, IRS2, FASLG, PIK3CB, PIK3R1, PRKAG3, FOXO1, PIK3CG, IGF1R, INS, IKBKB, STK11, TNFSF10, AKT1, HRAS, MAPK3, IL10, SMAD2, TGFB2, SMAD4, PRKAB2, TGFB1, SMAD3, EGF, INSR, STAT3, IGF1, MAPK14, SOD2, SIRT1, PRKAB1, TGFBR1, MAPK12, TGFBR2, MAPK10, IL6, PIK3CA, CAT, SGK1	3.06381	1.5513e-09
	hsa04931	Insulin resistance	39	3.9	1.50558e-11	GSK3B, PRKAA1, PRKAA2, IRS1, PRKAG1, PTEN, PRKAG2, PYGM, IRS2, PYGL, PIK3CB, PIK3R1, TNF, PRKAG3, FOXO1, RELA, PIK3CG, INS, IKBKB, RPS6KA3, PPP1CC, AKT1, CD36, PPARGC1A, SREBF1, CPT1A, PRKAB2, NOS3, NR1H2, INSR, STAT3, PRKAB1, NFKB1, MAPK10, NFKBIA, IL6, CREB1, PIK3CA, PPARA	3.29454	4.2608e-09
	hsa05161	Hepatitis B	45	4.5	1.06712e-10	CXCL8, SRC, PTEN, FASLG, PIK3CB, PIK3R1, TNF, RELA, PIK3CG, CASP9, IKBKB, MYC, CASP3, PTK2B, AKT1, HRAS, JAK1, MAPK3, TGFB2, JUN, SMAD4, TGFB1, APAF1, IFNB1, PRKCB, STAT1, STAT3, PRKCA, NFATC1, FOS, MMP9, TGFBR1, NFKB1, MAPK10, NFKBIA, IL6, CREB1, CDK6, PIK3CA, CCNE1, BCL2, FAS, TP53, TLR4, TLR2	2.83138	3.01995e-08
	hsa04668	TNF signaling pathway	37	3.7	2.24766e-10	CEBPB, CSF2, CSF1, PIK3CB, PIK3R1, PTGS2, TNF, RELA, CX3CL1, PIK3CG, ICAM1, RPS6KA4, IKBKB, CASP3, CCL2, AKT1, MAPK3, JUN, EDN1, IL15, MMP3, LIF, FOS, MAPK14, TNFRSF1B, MMP9, MAPK12, NFKB1, MAPK10, NFKBIA, MMP14, IL6, CREB1, PIK3CA, IL1B, FAS, IL18R1	3.1548	6.36087e-08
	hsa05323	Rheumatoid arthritis	33	3.3	2.35997e-10	CSF2, CXCL8, CSF1, ITGB2, TCIRG1, TNFRSF11A, ITGAL, TNF, ICAM1, CTSK, CCL2, TNFSF11, ACP5, HLA-DQA1, IL11, TGFB2, JUN, TGFB1, IL15, MMP1, MMP3, IL18, FOS, VEGFA, IL1A, IL6, IFNG, IL1B, TLR4, HLA-DRB1, IL17A, HLA-DQB1, TLR2	3.42125	6.67873e-08
	hsa04066	HIF-1 signaling pathway	34	3.4	6.79377e-10	TFRC, SERPINE1, PIK3CB, PIK3R1, HIF1A, RELA, PIK3CG, IGF1R, HK1, INS, AKT1, TIMP1, EIF4E, MAPK3, EGLN1, EGLN3, EDN1, EGLN2, PRKCB, EGF, NOS3, INSR, STAT3, PRKCA, IGF1, NFKB1, VEGFA, TF, IL6, IFNG, PIK3CA, BCL2, GAPDH, TLR4	3.23118	1.92264e-07
	hsa04152	AMPK signaling pathway	39	3.9	1.16498e-09	PFKFB1, PFKFB4, PRKAA1, PRKAA2, IRS1, PRKAG1, PRKAG2, IRS2, HMGCR, PIK3CB, PIK3R1, PRKAG3, FOXO1, PIK3CG, IGF1R, INS, STK11, HNF4A, LEPR, AKT1, CD36, PPARGC1A, SREBF1, CPT1A, PRKAB2, INSR, ADIPOQ, IGF1, EEF2, SIRT1, PRKAB1, CREB1, PIK3CA, RHEB, FASN, LEP, PPARG, FBP1, CFTR	2.89277	3.2969e-07
	hsa04910	Insulin signaling pathway	38	3.8	1.2785e-07	GSK3B, PRKAA1, PRKAA2, IRS1, PRKAG1, ARAF, PRKAG2, PYGM, IRS2, PYGL, PIK3CB, PIK3R1, PRKAG3, FOXO1, PIK3CG, HK1, INS, IKBKB, PPP1CC, PRKAR2B, AKT1, PRKACA, HRAS, PPARGC1A, EIF4E, MAPK3, SREBF1, PRKAB2, INSR, PRKAB1, GCK, MAPK10, PIK3CA, PRKAR1A, RHEB, FASN, CALM1, FBP1	2.51222	3.61808e-05
	hsa04064	NF-kappa B signaling pathway	26	2.6	3.68239e-06	CD40, CXCL8, LY96, TNFRSF11A, PTGS2, TNF, RELA, ICAM1, IKBKB, IRAK1, CCL4, TNFSF11, SYK, TNFSF14, CSNK2A1, IL1R1, NFKB1, NFKB2, NFKBIA, CD40LG, LCK, TRAF6, IL1B, CSNK2B, BCL2, TLR4	2.72652	0.00104158
	hsa04151	PI3K-Akt signaling pathway	66	6.6	5.67193e-06	CHRM2, YWHAE, GSK3B, CHRM1, CSF1, IRS1, PTEN, FASLG, PIK3CB, PRL, FGF2, PIK3CG, IGF1R, GHR, CASP9, IKBKB, STK11, IBSP, MYC, AKT1, RAC1, HRAS, JAK1, HSP90AA1, SYK, PRKCA, PRLR, COL2A1, CREB1, PIK3CA, CCNE1, SGK1, TLR4, TP53, EPHA2, TLR2, CSF1R, PRKAA1, PRKAA2, PIK3R1, RELA, HSP90B1, INS, RXRA, SPP1, FGF23, EIF4E, MAPK3, IFNB1, EGF, NOS3, INSR, IGF1, NFKB1, IL2, VEGFA, IL4, COL1A1, GH1, IL6, CDK6, …	1.74534	0.00160387
	hsa04310	Wnt signaling pathway	32	3.2	6.40378e-05	GSK3B, LRP5, LRP6, PPP3CA, PPP3R1, MYC, SOST, RAC1, WNT1, PRKACA, WNT3, JUN, SMAD4, CSNK2A1, FZD4, PRKCB, WNT3A, WNT5A, PRKCA, NFATC1, AXIN2, WNT16, DKK1, RHOA, MAPK10, FOSL1, SFRP1, APC, CSNK2B, CTNNB1, TP53, PPARD	2.11556	0.01796
	hsa04350	TGF-beta signaling pathway	23	2.3	6.78214e-05	TGIF1, SMAD2, ACVR1, TGFB2, SMAD4, TGFB1, SMAD3, AMHR2, NOG, ACVR1B, TNF, DCN, RHOA, TGFBR1, BMP6, TGFBR2, SMAD7, BMP4, BMP2, IFNG, SP1, MYC, MAPK3	2.49806	0.0190111
	hsa04020	Calcium signaling pathway	35	3.5	0.000856868	CHRM2, CHRM3, CHRM1, CHRNA7, CHRM5, HTR2B, ITPR1, HTR2C, ATP2A1, HTR2A, ADCY1, SLC8A1, PPP3CA, GRIN2A, PPP3R1, EDNRA, PTK2B, DRD1, NOS1, PRKACA, DRD5, PRKCB, NOS3, PRKCA, GRIN2C, GRIN1, GRIN2D, P2RX7, ADORA2A, LTB4R2, ADORA2B, ITPKA, GNAS, CALM1, SLC25A4	1.78389	0.215413
	hsa04630	Jak-STAT signaling pathway	29	2.9	0.0018456	CSF2, PIK3CB, PIK3R1, PRL, PIK3CG, GHR, MYC, PIM1, LEPR, AKT1, JAK1, IL10, IL11, IFNB1, IL15, STAT1, STAT3, LIF, PRLR, IL2, IL4, GH1, IL6, IFNG, PIK3CA, IL7, IL2RA, LEP, IL6ST	1.82467	0.407135
	hsa04010	MAPK signaling pathway	44	4.4	0.00203056	FASLG, FGF2, TNF, RELA, RPS6KA4, IKBKB, CDC42, PPP3CA, RPS6KA3, PPP3R1, RAP1A, MYC, CASP3, AKT1, RAC1, PRKACA, HRAS, FGF23, MAPK3, TGFB2, JUN, MEF2C, TGFB1, PRKCB, EGF, IL1R1, BDNF, PRKCA, NFATC1, HSPA2, FOS, MAPK14, TGFBR1, MAPK12, NFKB1, TGFBR2, NFKB2, MAPK10, IL1A, PPP5C, TRAF6, IL1B, FAS, TP53	1.58667	0.437426
	hsa04917	Prolactin signaling pathway	26	2.6	4.72834e-08	GSK3B, SRC, TNFRSF11A, PIK3CB, PIK3R1, PRL, RELA, PIK3CG, INS, CYP17A1, AKT1, TNFSF11, HRAS, MAPK3, STAT1, STAT3, FOS, MAPK14, PRLR, ESR1, GCK, MAPK12, ESR2, NFKB1, MAPK10, PIK3CA	3.34094	1.33811e-05
	hsa04919	Thyroid hormone signaling pathway	34	3.4	1.07827e-07	NOTCH2, GSK3B, HDAC2, SRC, ATP1A3, ATP1A2, ATP1A1, PIK3CB, PIK3R1, HIF1A, FOXO1, PIK3CG, ACTB, CASP9, RXRB, RXRA, MYC, AKT1, PRKACA, HRAS, RXRG, MAPK3, NCOA1, NCOA2, MED1, PRKCB, STAT1, PRKCA, ESR1, BMP4, PIK3CA, RHEB, CTNNB1, TP53	2.69734	3.05146e-05
	hsa04915	Estrogen signaling pathway	29	2.9	1.37557e-06	SRC, ITPR1, ADCY1, PIK3CB, PIK3R1, GNAI1, PIK3CG, HSP90B1, GPER1, AKT1, PRKACA, HRAS, MAPK3, GABBR2, JUN, GABBR1, HSP90AA1, NOS3, MMP2, HSPA2, FOS, MMP9, ESR1, ESR2, CREB1, PIK3CA, SP1, GNAS, CALM1	2.67249	0.000389212
